# Supplementary material for: Umbilical Cord Blood Gasometry and pH as Key Regulators of Growth Factor Expression Profile in Umbilical Cord-Derived Mesenchymal Stromal Cells (UC-MSCs)
Source: Cells. 2026 Jun 13;15(12):1076. doi: 10.3390/cells15121076 (PMC13297315; doi:10.3390/cells15121076)
Supplement: Supplementary file 1 [file cells-15-01076-s001.zip]

Archive with 1 entries (1 files):
- cells-4301623-supplementary.pdf
